# Supplementary material for: Threat, hostility and violence in childhood and later psychotic disorder: population-based case–control study
Source: Br J Psychiatry. 2020 Oct;217(4):575–82. doi: 10.1192/bjp.2020.133 (PMC7525109; doi:10.1192/bjp.2020.133)
Supplement: Supplementary file 1 [file S0007125020001336sup001.zip]

Archive with 14 entries (14 files):
- S0007125020001336sup001.docx
- S0007125020001336sup002.docx
- S0007125020001336sup003.pdf
- S0007125020001336sup004.pdf
- S0007125020001336sup005.pdf
- S0007125020001336sup006.pdf
- S0007125020001336sup007.pdf
- S0007125020001336sup008.pdf
- S0007125020001336sup009.pdf
- S0007125020001336sup010.pdf
- S0007125020001336sup011.pdf
- S0007125020001336sup012.pdf
- S0007125020001336sup013.pdf
- S0007125020001336sup014.pdf
